# Supplementary material for: Comparing species tree estimation with large anchored phylogenomic and small Sanger-sequenced molecular datasets: an empirical study on Malagasy pseudoxyrhophiine snakes
Source: BMC Evol Biol. 2015 Oct 12;15:221. doi: 10.1186/s12862-015-0503-1 (PMC4603904; doi:10.1186/s12862-015-0503-1)
Supplement: Additional file 1: — Samples used in analyses and which loci were successfully sequenced (NGS=Next generation sequencing; Cmos, COI, CytB, Rag2, and NAV intron 5=Sanger sequencing). (XLSX 11 kb) [file 12862_2015_503_MOESM1_ESM.xlsx]

## Sheet: Samples Pseudoxy
Additional file 1. Samples used in analyses and which loci were successfully sequenced (NGS=Next generation sequencing; Cmos, COI,
CytB, Rag2, and NAV intron 5=Sanger sequencing).
Sample Number/Source	Genus	Species	NGS	Cmos	COI	CytB	Rag2	NAV intron 5
RAX4380	Alluaudina	bellyi	Y	Y	Y	Y	Y	Y
RAX10277	Compsophis	vinckei	Y	Y	Y	Y		Y
RAX2331	Dromicodryas	quadrilineatus	Y	Y	Y	Y	Y	Y
AMCC105534	Duberria	lutrix	Y	Y	Y	Y	Y	Y
RAN42290	Exallodontophis	albignaci	Y	Y	Y	Y	Y	Y
RAN58882	Heteroliodon	occipitalis	Y	Y	Y	Y	Y	Y
RAX10462	Ithycyphus	goudoti	Y	Y	Y	Y	Y	Y
RAX2400	Ithycyphus	miniatus	Y	Y	Y	Y	Y	Y
RAN34639	Langaha	madagascariensis	Y	Y	Y	Y	Y	Y
RAX4002	Langaha	madagascariensis	Y	Y	Y	Y	Y
RAX11507	Leioheterodon	madagascariensis	Y	Y	Y	Y	Y	Y
RAX2395	Leioheterodon	madagascariensis	Y	Y	Y	Y	Y	Y
RAX2245	Liophidium	torquatum	Y	Y	Y	Y	Y	Y
RAN40001	Liophidium	vaillanti	Y	Y	Y	Y	Y	Y
RAN38118	Liopholidophis	dimorphus	Y	Y	Y	Y	Y	Y
RAX11706	Madagascarophis	colubrinus	Y	Y	Y	Y	Y	Y
RAX8426	Madagascarophis	ocellatus	Y	Y	Y		Y	Y
RAX7407	Micropisthodon	ochraceus	Y	Y	Y	Y	Y
RAX11694	Mimophis	mahfalensis	Y	Y	Y	Y	Y	Y
RAN42291-replacement for RAX8049	Parastenophis	betsileanus		Y	Y	Y	Y	Y
RAX8049	Parastenophis	betsileanus	Y
RAX2772	Parastenophis	cf. betsileanus	Y	Y	Y	Y	Y	Y
RAX9843	Phisalixella	tulearensis	Y	Y	Y	Y	Y	Y
RAX5272	Pseudoxyrhopus	microps	Y	Y	Y	Y	Y	Y
RL826	Rhamphiophis	rubropunctatus	Y
GenBank Sample-replacement for RL826	Rhamphiophis	rubropunctatus		FJ404232		FJ404310	FJ404402
RAX11773	Thamnosophis	lateralis	Y	Y	Y	Y	Y
AMCC=Ambrose Monell Cryo Collection, American Museum of Natural History
Lawson=Collection of R. Lawson†, California Academy of Sciences
RAN=Collection of R. Nussbaum, University of Michigan
RAX=Collection of C. Raxworthy, American Museum of Natural History
