# Supplementary material for: Comparing species tree estimation with large anchored phylogenomic and small Sanger-sequenced molecular datasets: an empirical study on Malagasy pseudoxyrhophiine snakes
Source: BMC Evol Biol. 2015 Oct 12;15:221. doi: 10.1186/s12862-015-0503-1 (PMC4603904; doi:10.1186/s12862-015-0503-1)
Supplement: Additional file 3: — Summary of the Anchored Phylogenomics assembly results. (XLSX 17 kb) [file 12862_2015_503_MOESM3_ESM.xlsx]

## Sheet: Sheet3
Additional file 3. Summary of the Anchored Phylogenomics assembly results.
NGS Individual ID	Sample Number	Family	Subfamily	Genus	species	GenSize	nRawReads	nRawBases	nMergedReads	nMergedBases	nUnmergedReads	nUnmergedBases	nLoci125	nLoci250	nLoci500	nLoci1000	AvgLocLenAll	AvgLocLenUpper	%OnTarget	ReadsPerLocus	BasesPerLocus	AvgNHomologs
I0160	RAX4380	Lamprophiidae	Pseudoxyrhophiinae	Alluaudina	bellyi	I0160_RAX4380_Lamprophiidae_Alluaudina_bellyi	4230249	539973600	1530381	213015766	1169487	233897400	389	389	385	339	1411.41	1341.41	32.7028	3198.67	362662	1.56576
I0161	RAX10277	Lamprophiidae	Pseudoxyrhophiinae	Compsophis	vinckei	I0161_RAX10277_Lamprophiidae_Compsophis_vinckei	4790922	640068400	1590580	229081608	1609762	321952400	391	391	385	349	1480.08	1409.76	53.4063	6624.09	730241	1.82878
I0162	RAX2331	Lamprophiidae	Pseudoxyrhophiinae	Dromicodryas	quadrilineatus	I0162_RAX2331_Lamprophiidae_Dromicodryas_quadrilineatus	9357545	1214404600	3285522	460665216	2786501	557300200	391	391	387	352	1527.75	1452.28	32.4132	7506.36	818747	1.8536
I0163	AMCC105534	Lamprophiidae	Pseudoxyrhophiinae	Duberria	lutrix	I0163_AMCC105534_Lamprophiidae_Duberria_lutrix	6469682	765140600	2643979	367616666	1181724	236344800	390	390	381	330	1392.98	1322.87	32.5695	4137.08	488108	1.66005
I3694	RAN42290	Lamprophiidae	Pseudoxyrhophiinae	Exallodontophis	albignaci	I3694_RAN42290_Lamprophiidae_Exallodontophis_albignaci	13553390	2341935000	5746940	1175858163	2059510	617853000	391	391	391	377	1860.29	1719.22	15.86	4408.1	705914	1.94293
I3692	RAN58882	Lamprophiidae	Pseudoxyrhophiinae	Heteroliodon	occipitalis	I3692_RAN58882_Lamprophiidae_Heteroliodon_occipitalis	10059587	1734803400	4276909	859680129	1505769	451730700	392	392	391	377	1827.23	1687.14	16.7075	3310.94	543681	3.11663
I0165	RAX10462	Lamprophiidae	Pseudoxyrhophiinae	Ithycyphus	goudoti	I0165_RAX10462_Lamprophiidae_Ithycyphus_goudoti	7781883	1007335800	2745204	391344824	2291475	458295000	391	391	389	351	1518.23	1445.79	35.0518	6647.55	738993	1.84367
I0166	RAX2400	Lamprophiidae	Pseudoxyrhophiinae	Ithycyphus	miniatus	I0166_RAX2400_Lamprophiidae_Ithycyphus_miniatus	7635715	987962800	2695901	382035820	2243913	448782600	391	391	388	351	1506.95	1435.79	35.3094	6569.68	727932	1.83127
I3693	RAN34639	Lamprophiidae	Pseudoxyrhophiinae	Langaha	madagascariensis	I3693_RAN34639_Lamprophiidae_Langaha_madagascariensis	12590355	2200953600	5253843	1078796862	2082669	624800700	391	391	391	378	1905.59	1754.84	16.8675	4431.84	713040	1.99007
I0167	RAX4002	Lamprophiidae	Pseudoxyrhophiinae	Langaha	madagascariensis	I0167_RAX4002_Lamprophiidae_Langaha_madagascariensis	3943844	498230800	1452690	202976035	1038464	207692800	389	375	338	205	1075.98	974.199	10.0932	854.382	102852	1.71216
I0168	RAX2395	Lamprophiidae	Pseudoxyrhophiinae	Leioheterodon	madagascariensis	I0168_RAX2395_Lamprophiidae_Leioheterodon_madagascariensis	9750626	1237718200	3562035	497370430	2626556	525311200	391	391	388	348	1506.72	1432.38	30.4886	6982.24	773700	1.89578
I0169	RAX11507	Lamprophiidae	Pseudoxyrhophiinae	Leioheterodon	madagascariensis	I0169_RAX11507_Lamprophiidae_Leioheterodon_madagascariensis	9298330	1179533800	3400661	480118432	2497008	499401600	391	391	390	354	1519.38	1446.03	33.9515	7391.88	825215	1.87841
I0170	RAX2245	Lamprophiidae	Pseudoxyrhophiinae	Liophidium	torquatum	I0170_RAX2245_Lamprophiidae_Liophidium_torquatum	9080409	1257018000	2795319	403574734	3489771	697954200	391	391	387	359	1560.35	1489.21	33.9853	8798.49	928927	1.84367
I0171	RAN40001	Lamprophiidae	Pseudoxyrhophiinae	Liophidium	vaillanti	I0171_RAN40001_Lamprophiidae_Liophidium_vaillanti	9040873	1135877000	3361488	468983584	2317897	463579400	391	391	387	348	1500.51	1426.09	29.3305	6041.68	678722	1.90571
I0172	RAN38118	Lamprophiidae	Pseudoxyrhophiinae	Liopholidophis	dimorphus	I0172_RAN38118_Lamprophiidae_Liopholidophis_dimorphus	7631372	978801800	2737363	385526373	2156646	431329200	391	391	389	352	1508.53	1433.84	28.4369	5153.1	576398	1.81638
I0174	RAX11706	Lamprophiidae	Pseudoxyrhophiinae	Madagascarophis	colubrinus	I0174_RAX11706_Lamprophiidae_Madagascarophis_colubrinus	8264725	1167398200	2427734	350434218	3409257	681851400	391	391	387	361	1574.06	1500.45	27.8683	6763.34	713848	1.80645
I0175	RAX8426	Lamprophiidae	Pseudoxyrhophiinae	Madagascarophis	ocellatus	I0175_RAX8426_Lamprophiidae_Madagascarophis_ocellatus	9212131	1227561000	3074326	436225696	3063479	612695800	391	391	389	359	1582.89	1505.46	31.066	7450.36	808581	1.92556
I0176	RAX7407	Lamprophiidae	Pseudoxyrhophiinae	Micropisthodon	ochraceus	I0176_RAX7407_Lamprophiidae_Micropisthodon_ochraceus	4349263	526141200	1718557	239420708	912149	182429800	391	391	388	348	1469.59	1394.49	53.0729	4751.27	555554	1.85112
I0177	RAX11694	Lamprophiidae	Pseudoxyrhophiinae	Mimophis	mahfalensis	I0177_RAX11694_Lamprophiidae_Mimophis_mahfalensis	6946860	981335400	2040183	298602928	2866494	573298800	390	390	389	356	1548.12	1476.65	37.0257	7558.72	801062	1.7866
I0178	RAX8049	Lamprophiidae	Pseudoxyrhophiinae	Parastenophis	betsileanus	I0178_RAX8049_Lamprophiidae_Parastenophis_betsileanus	5232763	710794000	1678793	238404784	1875177	375035400	391	391	388	352	1494.77	1421.68	25.4033	3508.68	386685	1.60546
I0179	RAX2772	Lamprophiidae	Pseudoxyrhophiinae	Parastenophis	cf_betsileanus	I0179_RAX2772_Lamprophiidae_Parastenophis_cf_betsileanus	6086492	829820800	1937388	277681293	2211716	442343200	391	391	389	359	1563.69	1490.99	37.4322	6142.26	668786	1.79901
I0173	RAX9843	Lamprophiidae	Pseudoxyrhophiinae	Phisalixella	tulearensis	I0173_RAX9843_Lamprophiidae_Phisalixella_tulearensis	9513525	1270711600	3159967	452434704	3193591	638718200	391	391	389	357	1570.3	1497.29	28.9688	7198.68	784353	1.95285
I0180	RAX5272	Lamprophiidae	Pseudoxyrhophiinae	Pseudoxyrhopus	microps	I0180_RAX5272_Lamprophiidae_Pseudoxyrhopus_microps	8699611	1156261200	2918305	416459366	2863001	572600200	391	391	391	357	1576.12	1501.63	32.5453	7309.62	798740	2.11166
I0181	RL826	Lamprophiidae	Pseudoxyrhophiinae	Ramphiophis	rubropunctatus	I0181_RL826_Lamprophiidae_Ramphiophis_rubropunctatus	2968079	375598400	1090087	155016701	787905	157581000	391	390	384	342	1445.28	1373.26	56.3646	3791.96	437207	1.62283
I0183	RAX11773	Lamprophiidae	Pseudoxyrhophiinae	Thamnosophis	lateralis	I0183_RAX11773_Lamprophiidae_Thamnosophis_lateralis	2210582	254902800	936068	130829644	338446	67689200	390	389	377	302	1299.05	1228.58	52.6518	2119.19	259364	1.58809
